# Supplementary material for: Warm, not cold temperatures contributed to a Late Miocene reef decline in the Coral Sea
Source: Sci Rep. 2023 Mar 10;13:4015. doi: 10.1038/s41598-023-31034-8 (PMC10006184; doi:10.1038/s41598-023-31034-8)
Supplement: Supplementary file 2 — Supplementary Information 2. [file 41598_2023_31034_MOESM2_ESM.xlsx]

## Sheet: Sheet1
Site	Hole	Core	Type	Sect	A/W	Top offset (cm)	Bottom offset (cm)	Top depth CSF-A (m)	Bottom depth CSF-A (m)	Depth Average	Amaurolithus delicatus	Braarudosphasera bigelowii	Calcidiscus leptoporus (var. leptoporus)	Calcidiscus leptoporus (var. quadriperforatus)	Calcidiscus leptoporus (var. small)	Calcidiscus macintyrei (> 10 µm)	Calcidiscus premacintyrei	Calcidiscus tropicus	Ceratolithus cristatus (hetrococcolith)	Ceratolithus cristatus (holococcolith)	Coccolithus miopelagicus	Coccolithus pelagicus	Coronocyclus nitescens	Cyclicargolithus floridanus	Diatom spp.	Discoaster asymmetricus	Discoaster bellus	Discoaster brouweri	Discoaster decorus	Discoaster deflandrei	Discoaster exilis	Discoaster hamatus	Discoaster kugleri	Discoaster pansulus	Discoaster pentaradiatus	Discoaster prepentaradiatus	Discoaster quinqueramus	Discoaster quintatus	Discoaster sp. (5 rayed)	Discoaster sp. (6 rayed)	Discoaster surculus	Discoaster tamalis	Discoaster triradiatus	Discoaster variabilis	Discoaster vinsonii	Emiliania huxleyi	Florisphaera profunda	Gephyrocapsa carribeanica (<3 µm)	Gephyrocapsa carribeanica (>3 µm)
811	A	1	H	3	W	80	83	3.8	3.83	3.815			R	R	R				R	F																										C	A
811	A	2	H	3	W	61	65	9.11	9.15	9.13					R																																C
811	A	2	H	4	W	80	82	10.8	10.82	10.81												X																									C
811	A	3	H	2	W	80	82	17.3	17.32	17.31			F		R																																C
811	A	3	H	4	W	78	81	20.28	20.31	20.295			F		R																																C	R	F
811	A	3	H	5	W	80	83	21.8	21.83	21.815					F													X (reworked?)																			C	R	R
811	A	3	H	6	W	48	50	22.98	23	22.99			F		R	X (badly preserved)		F		X																				X							R	C	R
811	A	4	H	1	W	98	100	25.48	25.5	25.49			F		C	R		R	X	F		F						R											X	R							C
811	A	4	H	3	W	62	66	28.12	28.16	28.14			F		R	R		F				F						R											F	F							C
811	A	5	H	1	W	117	119	35.17	35.19	35.18			F		R	R		F	F			F						F							F				F	R							C
811	A	6	H	3	W	61	65	47.06	47.1	47.08			F	F	R	R		F	R			F						F							F				F	R							C
811	A	6	H	5	W	64	66	50.09	50.11	50.1			F	F	R	R		F		F								R							F				F	R		F					C
811	A	7	H	5	W	99	101	59.99	60.01	60			R	F	R	F		F	F							F		R							R				F	F	F	F		X?			C
811	A	7	H	7	W	51	53	62.51	62.53	62.52			R		R	F		F				F				F		F							R				F	R	F	F				R	R
811	A	8	H	1	W	98	100	63.48	63.5	63.49			F	F	C	R		F							X			F							F				F	F	F	F	F			R	R
811	A	8	H	3	W	56	60	66.06	66.1	66.08			F	F	C	F			X?	F								F							F				R	R	F	F					R
811	A	8	H	3	W	98	100	66.48	66.5	66.49			F	F	C	F		F										F							F				R	R	F	F					R
811	A	8	H	6	W	24	26	70.24	70.26	70.25			R	F	R	F		F										F							F				R	R	F	F					R
811	A	9	H	1	W	62	64	72.62	72.64	72.63		X	R	F	R	F		F		F						F		F	F						F				R	R	F	X?		X			C
811	A	9	H	3	W	78	80	75.78	75.8	75.79			R	F	R	F		F								F		F	F						R				F	F	F	X?					C
811	A	10	H	1	W	74	76	82.24	82.26	82.25			F	F	F			F										F	F						F				R	R	F						C
811	A	10	H	3	W	58	62	85.08	85.12	85.1			F	F	F							F						F							F				F	F	F		F				R
811	A	11	H	2	W	77	79	93.27	93.29	93.28			F	F	F							R						F	F						F				F	F				X?	?		R
811	A	11	H	5	W	12	14	97.12	97.14	97.13	X		F	F	F							R						F	F						R				R	F	F			F	?		R
811	A	12	H	5	W	116	119	107.66	107.69	107.675		F	F	X?	F			F				R						X?	F						F		X?	X?	R	R				F	X?		R?
811	A	13	H	3	W	78	80	113.78	113.8	113.79			F	F	R	F		F				C						F									F	R	R	R				F	X?		R?
811	A	14	H	6	W	123	125	128.23	128.25	128.24												X						X											X	X
811	A	15	H	5	W	82	84	135.82	135.84	135.83		X	F		F	F		F				C						F							F			F	R	R				F			C
811	A	16	H	2	W	93	95	140.93	140.95	140.94			F		F	F		F				C						F							F			F	R	R							R
811	A	16	H	3	W	60	64	142.1	142.14	142.12			F		F	F		F				R						R							X	X?				R				F
811	A	16	H	6	W	70	72	146.7	146.72	146.71			F		F	F						C						F											F	R				F
811	A	17	H	1	W	68	70	148.68	148.7	148.69					X			X				X						X											X	X				X
811	A	17	H	2	W	74	77	150.24	150.27	150.255			X		X							X						X												X				X
811	A	18	H	2	W	61	63	159.61	159.63	159.62			X		X	X		X				X		?				X						X		X				X				X
811	A	18	H	3	W	56	60	161.06	161.1	161.08			F		F	F		F				C						F								F			F	R				F
811	A	18	H	4	W	42	44	162.42	162.44	162.43			F		F							R					?	R						?		F			R	C				F
811	A	18	H	7	W	8	10	166.58	166.6	166.59			F		F	F						R					F	R						?		F			R	R			X	F
811	A	19	H	1	W	79	81	167.79	167.81	167.8			X		X							X		?															?	X
811	A	19	H	7	W	69	71	176.69	176.71	176.7			X		X	X		X				X					?	X		D. nephados?		X				?			X	X				X
811	A	20	H	1	W	83	85	177.33	177.35	177.34			X	?	X	X		X				X																		X
811	A	20	H	3	W	64	68	180.14	180.18	180.16			F		F	R		F				R					?	F?	F?		F?	?		F?		F			R	R				F
811	A	20	H	5	W	39	41	182.89	182.91	182.9			F	?	F	R		F									?				F	F				F			R	R				F
811	A	22	H	2	W	7	9	197.07	197.09	197.08			F	F	F	R		F				R									?									R				F
811	A	22	H	3	W	62	66	199.12	199.16	199.14			F		F	F		F				R		X															X	F				?
811	A	22	H	4	W	55	57	200.55	200.57	200.56			X		X							X		X									?							X
811	A	23	H	3	W	69	71	208.65	208.67	208.66			X		X							X		X																X
811	C	1	H	3	W	70	72	3.7	3.72	3.71			F		F	F						R								F																?	C	F	F
811	C	2	H	6	W	141	143	16.61	16.63	16.62			F	F	F				F																												C
811	C	3	H	1	W	79	82	17.99	18.02	18.005			F		R			F																													C	R	R
825	A	5	H	3	W	124	126	204.24	204.26	204.25					X	X						X		X																X
825	A	6	H	4	W	109	112	215.09	215.12	215.105			X		X							X		X						?
825	A	7	H	1	W	52	54	219.52	219.54	219.53					X	X						X		X
825	A	8	H	5	W	84	86	235.34	235.36	235.35			X		X							X	X							X										X
825	A	10	X	4	W	47	49	252.47	252.49	252.48			F		R	?	X	F			?	R	X	F																X
825	A	11	X	1	W	78	80	257.88	257.9	257.89			F		R	X	F	F				R		F																F
[truncated: 34 more columns]
